# Supplementary material for: Establishing In-House Cutoffs of CSF Alzheimer’s Disease Biomarkers for the AT(N) Stratification of the Alzheimer Center Barcelona Cohort
Source: Int J Mol Sci. 2022 Jun 21;23(13):6891. doi: 10.3390/ijms23136891 (PMC9266894; doi:10.3390/ijms23136891)
Supplement: Supplementary file 1 [file ijms-23-06891-s001.zip]

Archive with 3 entries (3 files):
- Supplemental Figures.pptx
- Supplemental Methods.pdf
- Supplemental Tables.pdf
